# Supplementary material for: Short-Term Growth Hormone Administration Mediates Hepatic Fatty Acid Uptake and De Novo Lipogenesis Gene Expression in Obese Rats
Source: Biomedicines. 2023 Mar 29;11(4):1050. doi: 10.3390/biomedicines11041050 (PMC10135739; doi:10.3390/biomedicines11041050)
Supplement: Supplementary file 1 [file biomedicines-11-01050-s001.zip]

Archive with 1 entries (1 files):
- biomedicines-2247959-supplementary.pdf
